# Supplementary material for: Effects of the Allelopathic Macroalga Galaxaura divaricata on the Foraging Behaviors of Reef Fishes Across Herbivorous and Nonherbivorous Feeding Guilds
Source: Ecol Evol. 2026 Feb 17;16(2):e73106. doi: 10.1002/ece3.73106 (PMC12913219; doi:10.1002/ece3.73106)
Supplement: Supplementary file 1 — Data S1: ece373106‐sup‐0001‐supinfo.xlsx. [file ECE3-16-e73106-s001.xlsx]

## Sheet: feeding efficiency & frequency 
%	A. olivaceus	A. dussumieri	A. nigricauda	N. lituratus	S. spinus	S. fuscescens	C. carolinus	S. ghobban	C. ocellatus	K. cinerascens	R. aculeatus	P. chaetodonoides	L. fulviflamma	E. merra	C. aygula	H. nebulosus	C. auripes	C. lunula	C. vagabundus	P. semicirculatus		Frequency	A. olivaceus	A. dussumieri	A. nigricauda	N. lituratus	S. spinus	S. fuscescens	C. carolinus	S. ghobban	C. ocellatus	K. cinerascens	R. aculeatus	P. chaetodonoides	L. fulviflamma	E. merra	C. aygula	H. nebulosus	C. auripes	C. lunula	C. vagabundus	P. semicirculatus
DUMMY	65.16	54.08	71.94	66.36	100	61.82	77.9	77.9	53	64.4	50	50	16.67	16.67	83.33	100	100	66.67	33.33	66.67		DUMMY	40	63	52	69	66	29	30	20	28	57	12	4	2	8	24	36	22	5	15	13
DUMMY	56.64	100	45.2	59.7	55.52	59.26	65.2	35.72	40.1	100	83.33	0	0	0	83.33	83.33	100	83.33	83.33	100		DUMMY	58	29	80	24	52	49	45	30	52	30	17	5	3	0	14	10	39	13	11	12
DUMMY	39.26	95.38	75.78	90.32	61.82	100	69.18	59.82	55.42	100	83.33	0	0	66.67	50	33.33	100	83.33	50	100		DUMMY	33	38	50	57	40	61	55	45	27	35	16	6	17	11	18	24	15	22	14	9
DUMMY	83.12	83.9	63.8	50.58	63.99	74.61	74.06	73	43.12	100	83.33	50	0	0	66.67	33.33	83.33	100	50	100		DUMMY	57	30	34	36	55	58	45	32	32	51	13	6	11	0	20	26	13	26	13	7
DUMMY	83.52	100	55.4	42.84	100	48.59	43.78	73.34	46.82	71.32	66.67	50	33.33	0	100	33.33	33.33	33	100	100		DUMMY	30	29	57	38	55	38	49	50	24	29	6	9	10	1	18	13	8	10	8	25
DUMMY	73.46	100	74.9	58.12	100	55.52	49.98	75.06	51.12	100	66.67	16.67	0	0	83.33	66.67	50	83.33	83.33	83.33		DUMMY	30	20	47	50	78	49	32	18	60	65	9	6	6	9	30	25	18	27	20	23
GALAX	22.76	18.78	1.18	19.12	29.57	2.19	50.84	30.38	27.44	2.12	100	0	16.67	33.33	83.33	16.67	83.33	83.33	16.67	83.33		GALAX	2	2	2	0	0	1	17	5	8	0	11	6	2	1	34	15	14	31	8	20
GALAX	16.16	15.14	7.52	9.88	3.27	24.94	56.02	29.22	40.04	12.17	50	0	0	16.67	33.33	50	16.67	100	0	100		GALAX	0	8	10	0	10	20	8	2	1	0	12	5	11	4	22	8	5	17	11	16
GALAX	9.08	3.44	3.36	21.7	40.7	34.28	21.66	33.12	30.72	23.4	66.67	16.67	0	0	50	100	66.67	100	16.67	100		GALAX	2	0	8	0	0	9	25	3	7	0	14	5	5	10	35	53	18	13	40	17
GALAX	14.58	3.4	5.14	11.32	36.54	41.3	63.78	7.4	44.52	25.6	50	16.67	0	0	100	100	83.33	66	16.67	100		GALAX	0	10	0	2	10	8	16	4	0	3	14	6	10	1	16	19	20	8	8	8
GALAX	0	9.46	2.12	-0.02	24.29	8.89	24.67	30.98	18.52	0	83.33	16.67	0	0	50	50	100	83.33	33.33	100		GALAX	0	0	7	2	10	0	5	4	0	2	7	4	8	5	12	14	8	6	13	11
GALAX	14.08	3.18	9.08	15.16	34.71	37.53	27.21	38.52	21.1	5.14	83.33	33.33	16.67	33.33	83.33	16.67	33.33	33.33	33.33	100		GALAX	0	0	7	4	20	14	5	5	2	0	10	6	7	6	40	15	7	10	10	24
